# Supplementary material for: The Clinicopathological Distinction between Immune-Mediated Necrotizing Myopathy and Limb–Girdle Muscular Dystrophy R2: Key Points to Prevent Misdiagnosis
Source: J Clin Med. 2022 Nov 5;11(21):6566. doi: 10.3390/jcm11216566 (PMC9655252; doi:10.3390/jcm11216566)
Supplement: Supplementary file 1 [file jcm-11-06566-s001.zip]

Archive with 3 entries (2 files):
- jcm-1964334-SI/
- jcm-1964334-SI/Supplementary Figures.pdf
- jcm-1964334-SI/Supplementary Table S1.pdf
